# Supplementary material for: Transcriptomic Remodeling Occurs During Cambium Activation and Xylem Cell Development in Taxodium ascendens
Source: Curr Issues Mol Biol. 2024 Oct 23;46(11):708. doi: 10.3390/cimb46110708 (PMC11592639; doi:10.3390/cimb46110708)
Supplement: Supplementary file 1 [file cimb-46-00708-s001.zip]

Archive with 1 entries (1 files):
- cimb-3222698-supplementary.pdf
